# Supplementary material for: Do Amino-Oxetanes Resemble Amides? A Matched Molecular Pairs Property and Structural Comparison
Source: J Med Chem. 2026 Feb 4;69(4):3941–56. doi: 10.1021/acs.jmedchem.5c02614 (PMC12951551; doi:10.1021/acs.jmedchem.5c02614)
Supplement: Supplementary file 2 [file jm5c02614_si_002.csv]

Compound	SMILES
1a	COC(C=C1)=CC=C1C2(COC2)NCC3(C4)C[C@@H](C5)C[C@H]4C[C@@H]5C3
1b	O=C(C1=CC=C(OC)C=C1)NCC2(C3)C[C@@H](C4)C[C@H]3C[C@@H]4C2
2a	COC(C=C1)=CC=C1C2(COC2)NCC3=CC=CC=C3
2b	O=C(C1=CC=C(OC)C=C1)NCC2=CC=CC=C2
2c	O=S(C1=CC=C(OC)C=C1)(NCC2=CC=CC=C2)=O
3a	O=C(N(C)C)[C@H](C)NC1(COC1)C2=CC=C(OC)C=C2
3b	O=C(N(C)C)[C@H](C)NC(C1=CC=C(OC)C=C1)=O
4a	COC(C=C1)=CC=C1C2(COC2)N3CCOCC3
4b	O=C(C1=CC=C(OC)C=C1)N2CCOCC2
5a	O=C(N(CC1)CCC1N(C2CC2)C3(COC3)C4=CC=C(OC)C=C4)C
5b	O=C(C1=CC=C(OC)C=C1)N(C2CCN(CC2)C(C)=O)C3CC3
6a	O=C(NC(C=C1)=CC=C1NC2(COC2)C3=CC=C(OC)C=C3)C
6b	O=C(C1=CC=C(OC)C=C1)NC2=CC=C(NC(C)=O)C=C2
7a	FC(O1)(F)OC2=C1C=CC(NC3(COC3)C4=CC=C(OC)C=C4)=C2
7b	FC(O1)(F)OC2=C1C=CC(NC(C3=CC=C(OC)C=C3)=O)=C2
8a	COC(C=C1)=NC=C1NC2(COC2)C3=CC=C(OC)C=C3
8b	O=C(C1=CC=C(OC)C=C1)NC2=CN=C(OC)C=C2
9a	N1(CCOCC1)C2(COC2)C3=CC=C(OC4=CC=CC=N4)C=C3
9b	O=C(N1CCOCC1)C2=CC=C(OC3=CC=CC=N3)C=C2
10a	O=S(C(C=C1)=CC=C1C2(COC2)N3CCOCC3)(C4=CC=CC=C4)=O
10b	O=C(N1CCOCC1)C(C=C2)=CC=C2S(C3=CC=CC=C3)(=O)=O
11a	FC(C(N=C1)=NC=C1C(C=C2)=CC=C2C3(COC3)N4CCOCC4)(F)F
11b	O=C(N1CCOCC1)C2=CC=C(C3=CN=C(C(F)(F)F)N=C3)C=C2
12a	N1(CCOCC1)C2(COC2)C3=CC=C(N4CCOCC4)C=C3
12b	O=C(C1=CC=C(N2CCOCC2)C=C1)N3CCOCC3
13	COC1=CC=C(C2(COC2)S(=O)(F)=O)C=C1
14a	OC(C=C1)=CC=C1C2(COC2)N3CCOCC3
14b	OC1=CC=C(C(N2CCOCC2)=O)C=C1
15	CC([Si](OC1=CC=C(C2(COC2)S(=O)(F)=O)C=C1)(C(C)C)C(C)C)C
16a	O=S(OC(C=C1)=CC=C1C2(COC2)N3CCOCC3)(C(F)(F)F)=O
16b	O=C(N1CCOCC1)C2=CC=C(OS(=O)(C(F)(F)F)=O)C=C2
17	ClC(C1=CC=C(OC)C=C1)=O
18	COC1=CC=C(CN2CCOCC2)C=C1
19a	CNC1(COC1)C2=CC=CC=C2
19b	CNC(C1=CC=CC=C1)=O
19c	CNS(C1=CC=CC=C1)(=O)=O
20a	ClC1=CC=C(C2(COC2)NCCN3CCOCC3)C=C1
20b	ClC1=CC=C(C(NCCN2CCOCC2)=O)C=C1
21a	OC1=C(OC)C=C(C2(COC2)N(CC)CC)C=C1
21b	OC1=C(OC)C=C(C(N(CC)CC)=O)C=C1
22a	CC(CN(C1(COC1)C2=CC=C(C=C2)N)C[C@H]([C@@H](NC(O[C@H]3CCOC3)=O)CC4=CC=CC=C4)O)C
22c	CC(CN(S(=O)(C1=CC=C(C=C1)N)=O)C[C@H]([C@@H](NC(O[C@H]2CCOC2)=O)CC3=CC=CC=C3)O)C
